# Supplementary material for: Exploring Natural Variations in Arabidopsis thaliana: Plant Adaptability to Salt Stress
Source: Plants (Basel). 2024 Apr 10;13(8):1069. doi: 10.3390/plants13081069 (PMC11054533; doi:10.3390/plants13081069)
Supplement: Supplementary file 1 [file plants-13-01069-s001.zip]

Archive with 1 entries (1 files):
- plants-2940505-supplementary.pdf
